# Supplementary material for: Diversity of Hepatitis E Viruses in Rats in Yunnan Province and the Inner Mongolia Autonomous Region of China
Source: Viruses. 2025 Mar 28;17(4):490. doi: 10.3390/v17040490 (PMC12031282; doi:10.3390/v17040490)
Supplement: Supplementary file 1 [file viruses-17-00490-s001.zip]

Archive with 1 entries (1 files):
- viruses-3397592-supplementary.pdf
